# Supplementary material for: UiO-66-NH2-Deposited Gold Nanoparticles Enable Enhanced Interference-Resistant Immunochromatographic Assay for Rapid Detection of Gentamicin in Animal-Derived Foods
Source: Foods. 2025 Sep 20;14(18):3264. doi: 10.3390/foods14183264 (PMC12469628; doi:10.3390/foods14183264)
Supplement: Supplementary file 1 [file foods-14-03264-s001.zip]

Archive with 1 entries (1 files):
- foods-3863366-supplementary.pdf
